# Supplementary material for: CPSF6-Dependent Targeting of Speckle-Associated Domains Distinguishes Primate from Nonprimate Lentiviral Integration
Source: mBio. 2020 Sep 29;11(5):e02254-20. doi: 10.1128/mBio.02254-20 (PMC7527728; doi:10.1128/mBio.02254-20)
Supplement: TABLE S1 [file mBio.02254-20-st001.xlsx]

## Sheet: Table1-Statistics
Table S1 Statistical analyses of integration site distributions in the human genome
p values: percent integration into RefSeq genes							p values: percentage of integrations +/- 2.5 kb of TSSb							p values: percentage of integrations +/- 2.5 kb of LADc							p values: percentage of integrations in SPADsd							p values: average number of genes (+/- 500 kb of integration site)
Virus		HIV-1					Virus		HIV-1					Virus		HIV-1					Virus		HIV-1					Virus		HIV-1
	Cell Linea	WT	LKO	CKO	DKO			Cell Line	WT	LKO	CKO	DKO			Cell Line	WT	LKO	CKO	DKO			Cell Line	WT	LKO	CKO	DKO			Cell Line	WT	LKO	CKO	DKO
HIV-1	WT						HIV-1	WT						HIV-1	WT						HIV-1	WT						HIV-1	WT
	LKO	1.39094e-53						LKO	1.34603e-65						LKO	1.71978e-57						LKO	4.0389e-104						LKO	1.60072e-303
	CKO	1.11075e-113	0.207204					CKO	2.0487e-45	3.68367e-207					CKO	<1E-300	1.14569e-252					CKO	<1E-300	<1E-300					CKO	<1E-300	<1E-300
	DKO	<1E-300	7.74402e-64	6.68012e-97				DKO	0.000158457	5.35847e-46	4.9539e-79				DKO	<1E-300	5.99718e-223	0.319971				DKO	<1E-300	<1E-300	1.08613e-57				DKO	<1E-300	<1E-300	0.805046
	RIC	<1E-300	1.67621e-82	4.77771e-178	0.38869			RIC	1.66565e-05	2.94695e-135	2.14732e-46	3.82175e-22			RIC	<1E-300	1.56834e-176	1.06329e-50	9.78709e-32			RIC	<1E-300	<1E-300	2.38656e-103	0.442086			RIC	<1E-300	<1E-300	1.45524e-98	6.31833e-69
Virus		HIV-2					Virus		HIV-2					Virus		HIV-2					Virus		HIV-2					Virus		HIV-2
	Cell Line	WT	LKO	CKO	DKO			Cell Line	WT	LKO	CKO	DKO			Cell Line	WT	LKO	CKO	DKO			Cell Line	WT	LKO	CKO	DKO			Cell Line	WT	LKO	CKO	DKO
HIV-2	WT						HIV-2	WT						HIV-2	WT						HIV-2	WT						HIV-2	WT
	LKO	5.32698e-139						LKO	<1E-300						LKO	7.82881e-136						LKO	7.94146e-141						LKO	<1E-300
	CKO	1.54671e-124	1.93726e-11					CKO	1.87268e-107	<1E-300					CKO	<1E-300	<1E-300					CKO	<1E-300	<1E-300					CKO	<1E-300	<1E-300
	DKO	1.6368e-278	1.95187e-61	2.06846e-115				DKO	1.33128e-20	7.31058e-88	3.64276e-139				DKO	<1E-300	<1E-300	0.000878364				DKO	<1E-300	<1E-300	1.7596e-29				DKO	<1E-300	<1E-300	1.87879e-17
	RIC	<1E-300	2.5043e-70	1.64424e-160	0.0176343			RIC	3.9699e-11	<1E-300	4.3844e-31	3.95679e-42			RIC	<1E-300	<1E-300	1.07182e-05	2.22699e-09			RIC	<1E-300	<1E-300	5.01984e-39	0.320945			RIC	<1E-300	<1E-300	0.454146	3.16197e-12
Virus		BIV					Virus		BIV					Virus		BIV					Virus		BIV					Virus		BIV
	Cell Line	WT	LKO	CKO	DKO			Cell Line	WT	LKO	CKO	DKO			Cell Line	WT	LKO	CKO	DKO			Cell Line	WT	LKO	CKO	DKO			Cell Line	WT	LKO	CKO	DKO
BIV	WT						BIV	WT						BIV	WT						BIV	WT						BIV	WT
	LKO	1.69487e-77						LKO	1.89962e-137						LKO	9.43713e-18						LKO	0.456464						LKO	3.13492e-76
	CKO	1.48175e-10	6.93839e-42					CKO	0.130797	1.80439e-133					CKO	0.552933	1.08215e-17					CKO	0.370936	0.184346					CKO	0.000781235	3.01558e-53
	DKO	7.83835e-277	3.35676e-51	1.88396e-201				DKO	<1E-300	4.30958e-25	1.57562e-291				DKO	4.20262e-91	1.46212e-21	2.86758e-86				DKO	5.68078e-06	2.21773e-05	0.000162295				DKO	<1E-300	1.00886e-69	1.12199e-283
	RIC	<1E-300	1.80567e-126	<1E-300	8.25596e-05			RIC	6.3698e-07	2.52501e-98	3.10772e-09	4.81261e-246			RIC	<1E-300	9.64061e-63	1.64561e-277	1.18186e-05			RIC	<1E-300	2.3802e-153	1.05846e-248	1.57614e-85			RIC	<1E-300	<1E-300	<1E-300	1.18366e-67
Virus		EIAV					Virus		EIAV					Virus		EIAV					Virus		EIAV					Virus		EIAV
	Cell Line	WT	LKO	CKO	DKO			Cell Line	WT	LKO	CKO	DKO			Cell Line	WT	LKO	CKO	DKO			Cell Line	WT	LKO	CKO	DKO			Cell Line	WT	LKO	CKO	DKO
EIAV	WT						EIAV	WT						EIAV	WT						EIAV	WT						EIAV	WT
	LKO	3.69796e-11						LKO	2.64491e-24						LKO	0.000708058						LKO	0.190494						LKO	2.38655e-08
	CKO	0.0526643	3.8198e-08					CKO	0.129167	3.95176e-19					CKO	0.778454	0.000526446					CKO	0.363848	0.436324					CKO	0.363192	5.02026e-07
	DKO	1.09025e-13	0.807666	4.51316e-10				DKO	5.62319e-16	0.0783656	5.98813e-12				DKO	0.00421909	0.595585	0.00328326				DKO	0.00813386	0.370468	0.0380277				DKO	2.90752e-14	0.288853	3.37025e-12
	RIC	1.31813e-160	0.000152195	1.15478e-101	0.000223868			RIC	0.54879	1.52281e-26	0.192295	3.36975e-17			RIC	7.92537e-115	1.23682e-09	4.4581e-91	2.55821e-13			RIC	1.93801e-215	4.32899e-34	8.46328e-158	9.29065e-31			RIC	<1E-300	7.06504e-55	<1E-300	6.2276e-56
Virus		FIV					Virus		FIV					Virus		FIV					Virus		FIV					Virus		FIV
	Cell Line	WT	LKO	CKO	DKO			Cell Line	WT	LKO	CKO	DKO			Cell Line	WT	LKO	CKO	DKO			Cell Line	WT	LKO	CKO	DKO			Cell Line	WT	LKO	CKO	DKO
FIV	WT						FIV	WT						FIV	WT						FIV	WT						FIV	WT
	LKO	1.58322e-15						LKO	4.31878e-46						LKO	9.13193e-14						LKO	1.07356e-57						LKO	2.39645e-46
	CKO	0.00576079	7.54256e-12					CKO	0.0365689	3.07041e-52					CKO	0.0056743	1.33476e-17					CKO	0.0216935	3.07877e-65					CKO	7.65459e-10	6.97991e-62
	DKO	7.30947e-98	1.7605e-06	2.08717e-81				DKO	3.60431e-110	1	2.46706e-123				DKO	1.25764e-15	0.021084	1.96974e-22				DKO	1.15203e-153	0.465505	2.25237e-170				DKO	4.47253e-43	2.07632e-06	5.6914e-68
	RIC	1.44224e-203	6.86862e-13	4.81637e-172	0.00202216			RIC	3.54356e-07	2.65527e-27	1.29579e-11	3.17478e-57			RIC	1.37171e-48	8.66221e-44	3.54437e-34	2.75946e-70			RIC	0.000607629	7.078e-65	0.126089	1.02816e-147			RIC	6.92592e-256	3.14983e-176	2.92749e-182	6.98134e-264
Virus		MLV					Virus		MLV					Virus		MLV					Virus		MLV					Virus		MLV
	Cell Line	WT	LKO	CKO	DKO			Cell Line	WT	LKO	CKO	DKO			Cell Line	WT	LKO	CKO	DKO			Cell Line	WT	LKO	CKO	DKO			Cell Line	WT	LKO	CKO	DKO
MLV	WT						MLV	WT						MLV	WT						MLV	WT						MLV	WT
	LKO	0.0497626						LKO	2.19297e-14						LKO	0.290258						LKO	0.0141011						LKO	0.352775
	CKO	0.955534	0.0377061					CKO	1.79401e-16	0.49504					CKO	0.175905	0.0124619					CKO	0.0039674	3.40423e-08					CKO	4.42887e-05	1.33183e-07
	DKO	9.55129e-13	1.71433e-07	1.01487e-13				DKO	0.0820612	5.82067e-26	5.96018e-29				DKO	0.000119752	0.00458295	3.51823e-08				DKO	0.16271	0.188853	2.44612e-06				DKO	7.91721e-08	2.67869e-06	2.73431e-24
	RIC	2.87964e-92	8.54374e-80	7.16726e-102	1.11085e-47			RIC	<1E-300	<1E-300	<1E-300	<1E-300			RIC	<1E-300	<1E-300	<1E-300	<1E-300			RIC	<1E-300	<1E-300	<1E-300	<1E-300			RIC	<1E-300	<1E-300	<1E-300	<1E-300
aWT, wild type HEK293T cell; LKO, LEDGF knockout HEK293T cell; CKO, CPSF6 knockout HEK293T cell; DKO, double knockout HEK293T cell; RIC, random integration control
bTSS, transcriptional start site
cLAD, lamina-associated domain
dSPADs, speckle-associated domains

## Sheet: Table2-Statistics
Table S1 Statistical analyses of integration site distributions in the human genome
p values: percent integration into RefSeq genes						p values: percentage of integrations +/- 2.5 kb of TSSb						p values: percentage of integrations +/- 2.5 kb of LADc						p values: percentage of integrations in SPADsd						p values: average number of genes (+/- 500 kb of integration site)
Virus		HIV-1				Virus		HIV-1				Virus		HIV-1				Virus		HIV-1				Virus		HIV-1
	Cell Linea	WT	LKO	IBD-/-			Cell Line	WT	LKO	IBD-/-			Cell Line	WT	LKO	IBD-/-			Cell Line	WT	LKO	IBD-/-			Cell Line	WT	LKO	IBD-/-
HIV-1	WT					HIV-1	WT					HIV-1	WT					HIV-1	WT					HIV-1	WT
	LKO	2.23222e-293					LKO	5.52781e-109					LKO	<1E-300					LKO	3.88539e-202					LKO	<1E-300
	IBD-/-	<1E-300	5.07224e-27				IBD-/-	1.58379e-213	0.00151749				IBD-/-	<1E-300	1.04883e-21				IBD-/-	<1E-300	1.00472e-35				IBD-/-	<1E-300	1.2491e-97
	RIC	<1E-300	2.10169e-177	3.37966e-80			RIC	2.35125e-77	1.60468e-234	<1E-300			RIC	<1E-300	<1E-300	<1E-300			RIC	<1E-300	<1E-300	<1E-300			RIC	<1E-300	<1E-300	<1E-300
Virus		HIV-2				Virus		HIV-2				Virus		HIV-2				Virus		HIV-2				Virus		HIV-2
	Cell Line	WT	LKO	IBD-/-			Cell Line	WT	LKO	IBD-/-			Cell Line	WT	LKO	IBD-/-			Cell Line	WT	LKO	IBD-/-			Cell Line	WT	LKO	IBD-/-
HIV-2	WT					HIV-2	WT					HIV-2	WT					HIV-2	WT					HIV-2	WT
	LKO	1.66735e-118					LKO	1.16216e-46					LKO	4.64819e-132					LKO	1.94711e-30					LKO	1.37166e-296
	IBD-/-	<1E-300	4.29894e-186				IBD-/-	<1E-300	5.88966e-90				IBD-/-	<1E-300	2.29692e-88				IBD-/-	2.9443e-207	2.02991e-41				IBD-/-	<1E-300	3.41335e-270
	RIC	<1E-300	5.64028e-255	1.02429e-35			RIC	1.29768e-21	2.93797e-61	3.83649e-231			RIC	<1E-300	<1E-300	<1E-300			RIC	<1E-300	<1E-300	<1E-300			RIC	<1E-300	<1E-300	<1E-300
Virus		BIV				Virus		BIV				Virus		BIV				Virus		BIV				Virus		BIV
	Cell Line	WT	LKO	IBD-/-			Cell Line	WT	LKO	IBD-/-			Cell Line	WT	LKO	IBD-/-			Cell Line	WT	LKO	IBD-/-			Cell Line	WT	LKO	IBD-/-
BIV	WT					BIV	WT					BIV	WT					BIV	WT					BIV	WT
	LKO	8.69538e-129					LKO	1.65753e-20					LKO	4.34147e-33					LKO	0.947385					LKO	5.15509e-194
	IBD-/-	<1E-300	1.71379e-46				IBD-/-	9.33074e-33	0.0802177				IBD-/-	8.69736e-98	5.14285e-11				IBD-/-	7.02561e-07	0.000158131				IBD-/-	<1E-300	3.45478e-51
	RIC	<1E-300	6.9903e-74	0.763258			RIC	0.00504231	1.08833e-13	1.74741e-23			RIC	<1E-300	2.74399e-74	1.39142e-26			RIC	6.8824e-61	1.98779e-27	2.41804e-59			RIC	<1E-300	3.15804e-203	1.7261e-28
Virus		EIAV				Virus		EIAV				Virus		EIAV				Virus		EIAV				Virus		EIAV
	Cell Line	WT	LKO	IBD-/-			Cell Line	WT	LKO	IBD-/-			Cell Line	WT	LKO	IBD-/-			Cell Line	WT	LKO	IBD-/-			Cell Line	WT	LKO	IBD-/-
EIAV	WT					EIAV	WT					EIAV	WT					EIAV	WT					EIAV	WT
	LKO	1.2895e-52					LKO	1.14331e-14					LKO	3.05066e-10					LKO	4.39337e-07					LKO	6.90637e-19
	IBD-/-	3.99111e-139	6.30881e-09				IBD-/-	7.13459e-26	0.22459				IBD-/-	2.3443e-26	0.00825421				IBD-/-	3.79358e-10	0.792531				IBD-/-	7.82848e-67	7.64739e-08
	RIC	1.55213e-182	1.11092e-14	0.0501415			RIC	0.475094	3.97891e-13	7.98033e-24			RIC	9.82271e-162	3.86565e-54	6.80821e-53			RIC	3.23516e-36	8.51286e-55	9.20363e-77			RIC	<1E-300	1.1231e-183	7.30464e-165
Virus		FIV				Virus		FIV				Virus		FIV				Virus		FIV				Virus		FIV
	Cell Line	WT	LKO	IBD-/-			Cell Line	WT	LKO	IBD-/-			Cell Line	WT	LKO	IBD-/-			Cell Line	WT	LKO	IBD-/-			Cell Line	WT	LKO	IBD-/-
FIV	WT					FIV	WT					FIV	WT					FIV	WT					FIV	WT
	LKO	8.33615e-43					LKO	1.03653e-30					LKO	0.0132239					LKO	7.89395e-48					LKO	0.000108796
	IBD-/-	<1E-300	5.98216e-131				IBD-/-	6.13049e-138	7.10744e-36				IBD-/-	9.26609e-16	4.10053e-07				IBD-/-	1.49151e-254	5.40393e-69				IBD-/-	2.2272e-59	1.15233e-27
	RIC	<1E-300	2.15057e-291	4.82483e-34			RIC	1.49807e-16	0.516248	5.08529e-30			RIC	4.83333e-187	2.27746e-117	1.21132e-59			RIC	4.2018e-10	1.97083e-05	7.08206e-80			RIC	<1E-300	<1E-300	1.48258e-214
Virus		MLV				Virus		MLV				Virus		MLV				Virus		MLV				Virus		MLV
	Cell Line	WT	LKO	IBD-/-			Cell Line	WT	LKO	IBD-/-			Cell Line	WT	LKO	IBD-/-			Cell Line	WT	LKO	IBD-/-			Cell Line	WT	LKO	IBD-/-
MLV	WT					MLV	WT					MLV	WT					MLV	WT					MLV	WT
	LKO	0.48871					LKO	6.61283e-249					LKO	8.77902e-21					LKO	5.0403e-209					LKO	2.66562e-285
	IBD-/-	8.53585e-16	1.06674e-12				IBD-/-	1.31537e-41	<1E-300				IBD-/-	1.2033e-07	2.26881e-07				IBD-/-	2.43e-194	3.64475e-12				IBD-/-	5.67828e-130	1.46655e-58
	RIC	1.56615e-177	3.04871e-141	6.26069e-111			RIC	<1E-300	<1E-300	<1E-300			RIC	<1E-300	<1E-300	<1E-300			RIC	<1E-300	<1E-300	<1E-300			RIC	<1E-300	<1E-300	<1E-300
aWT, wild type Jutkat T cells; LKO, LEDGF knockout Jurkat T cells; IBD, integrase binding domain; RIC, random integration control
bTSS, transcriptional start site
cLAD, lamina-associated domain
dSPADs, speckle-associated domains

## Sheet: Fig S3E-Statistics
	Table S1 Statistical analyses of integration site distributions in the human genome
	p values: percent integration into RefSeq genes
	Virus		HIV-1
		Cell Linea	WT	NT	1-F10	2-C10
	HIV-1	WT
		NT	0.208108
		1-F10	<1E-300	6.6391e-191
		2-C10	2.61621e-165	1.53577e-169	0.295555
		RIC	<1E-300	<1E-300	1.38755e-11	3.56413e-15
	p values: percentage of integrations +/- 2.5 kb of TSSb
	Virus		HIV-1
		Cell Line	WT	NT	1-F10	2-C10
	HIV-1	WT
		NT	0.00954293
		1-F10	<1E-300	3.71658e-11
		2-C10	1.54186e-15	5.98869e-25	0.00330919
		RIC	<1E-300	0.308189	2.12449e-11	1.16271e-23
	p values: percentage of integrations +/- 2.5 kb of LADc
	Virus		HIV-1
		Cell Line	WT	NT	1-F10	2-C10
	HIV-1	WT
		NT	0.00228195
		1-F10	<1E-300	<1E-300
		2-C10	1.55033e-138	5.96532e-183	8.4186e-14
		RIC	<1E-300	<1E-300	4.81422e-38	4.1654e-90
	p values: percentage of integrations in SPADsd
	Virus		HIV-1
		Cell Line	WT	NT	1-F10	2-C10
	HIV-1	WT
		NT	5.16147e-16
		1-F10	<1E-300	8.2394e-292
		2-C10	5.21116e-113	8.9652e-185	1.53223e-09
		RIC	0.00365138	<1E-300	2.4498e-223	<1E-300
	p values: average number of genes (+/- 500 kb of integration site)
	Virus		HIV-1
		Cell Line	WT	NT	1-F10	2-C10
	HIV-1	WT
		NT	5.52626e-33
		1-F10	<1E-300	<1E-300
		2-C10	<1E-300	<1E-300	1.18446e-31
		RIC	<1E-300	<1E-300	6.08306e-183	<1E-300
	aWT, wild type Jurkat T cells; NT, non-targeting CRISPR-Lenti control; RIC, random integration control
	bTSS, transcriptional start site
	cLAD, lamina-associated domain
	dSPADs, speckle-associated domains

## Sheet: Table3-Statistics
Table S1 Statistical analyses of integration site distributions in the human genome
p values: percent integration into RefSeq genes					p values: percentage of integrations +/- 2.5 kb of TSSb					p values: percentage of integrations +/- 2.5 kb of LADc					p values: percentage of integrations in SPADsd					p values: average number of genes (+/- 500 kb of integration site)
Virus		HIV-1			Virus		HIV-1			Virus		HIV-1			Virus		HIV-1			Virus		HIV-1
	Cell Linea	NTC	CKD			Cell Line	NTC	CKD			Cell Line	NTC	CKD			Cell Line	NTC	CKD			Cell Line	NTC	CKD
HIV-1	NTC				HIV-1	NTC				HIV-1	NTC				HIV-1	NTC				HIV-1	NTC
	CKD	9.13072e-30				CKD	2.08621e-48				CKD	<1E-300				CKD	<1E-300				CKD	<1E-300
	RIC	<1E-300	<1E-300			RIC	5.18756e-113	5.86856e-15			RIC	<1E-300	<1E-300			RIC	<1E-300	<1E-300			RIC	<1E-300	<1E-300
Virus		HIV-2			Virus		HIV-2			Virus		HIV-2			Virus		HIV-2			Virus		HIV-2
	Cell Line	NTC	CKD			Cell Line	NTC	CKD			Cell Line	NTC	CKD			Cell Line	NTC	CKD			Cell Line	NTC	CKD
HIV-2	NTC				HIV-2	NTC				HIV-2	NTC				HIV-2	NTC				HIV-2	NTC
	CKD	4.64519e-45				CKD	5.25458e-40				CKD	<1E-300				CKD	<1E-300				CKD	0.00121845
	RIC	<1E-300	<1E-300			RIC	1.70713e-43	1.1271e-17			RIC	<1E-300	<1E-300			RIC	<1E-300	<1E-300			RIC	<1E-300	<1E-300
Virus		BIV			Virus		BIV			Virus		BIV			Virus		BIV			Virus		BIV
	Cell Line	NTC	CKD			Cell Line	NTC	CKD			Cell Line	NTC	CKD			Cell Line	NTC	CKD			Cell Line	NTC	CKD
BIV	NTC				BIV	NTC				BIV	NTC				BIV	NTC				BIV	NTC
	CKD	0.624352				CKD	0.0517023				CKD	0.0507052				CKD	4.28428e-08				CKD	6.6346e-10
	RIC	<1E-300	<1E-300			RIC	0.00164032	0.201297			RIC	<1E-300	<1E-300			RIC	2.52634e-145	9.89612e-94			RIC	<1E-300	<1E-300
Virus		EIAV			Virus		EIAV			Virus		EIAV			Virus		EIAV			Virus		EIAV
	Cell Line	NTC	CKD			Cell Line	NTC	CKD			Cell Line	NTC	CKD			Cell Line	NTC	CKD			Cell Line	NTC	CKD
EIAV	NTC				EIAV	NTC				EIAV	NTC				EIAV	NTC				EIAV	NTC
	CKD	5.86159e-28				CKD	0.868036				CKD	3.93601e-05				CKD	0.642657				CKD	0.00469167
	RIC	8.96871e-205	5.66001e-119			RIC	0.0800356	0.0248391			RIC	6.39837e-194	9.77872e-210			RIC	1.94828e-93	1.02172e-117			RIC	<1E-300	<1E-300
Virus		FIV			Virus		FIV			Virus		FIV			Virus		FIV			Virus		FIV
	Cell Line	NTC	CKD			Cell Line	NTC	CKD			Cell Line	NTC	CKD			Cell Line	NTC	CKD			Cell Line	NTC	CKD
FIV	NTC				FIV	NTC				FIV	NTC				FIV	NTC				FIV	NTC
	CKD	0.413403				CKD	0.021065				CKD	0.345637				CKD	1.51457e-07				CKD	<1E-300
	RIC	<1E-300	<1E-300			RIC	1.06417e-07	3.59375e-10			RIC	4.73518e-266	2.27992e-259			RIC	0.00838233	1.49546e-06			RIC	<1E-300	<1E-300
Virus		MLV			Virus		MLV			Virus		MLV			Virus		MLV			Virus		MLV
	Cell Line	NTC	CKD			Cell Line	NTC	CKD			Cell Line	NTC	CKD			Cell Line	NTC	CKD			Cell Line	NTC	CKD
MLV	NTC				MLV	NTC				MLV	NTC				MLV	NTC				MLV	NTC
	CKD	0.722633				CKD	0.0211162				CKD	0.0636427				CKD	0.452109				CKD	0.205284
	RIC	3.40977e-270	2.33146e-241			RIC	<1E-300	<1E-300			RIC	<1E-300	<1E-300			RIC	<1E-300	<1E-300			RIC	<1E-300	<1E-300
aNTC, non-targeting control; CKD, CPSF6 knockdown; RIC, random integration control
bTSS, transcriptional start site
cLAD, lamina-associated domain
dSPADs, speckle-associated domains

## Sheet: Table4-Statistics
Table S1 Statistical analyses of integration site distributions in the human genome
p values: percent integration into RefSeq genes					p values: percentage of integrations +/- 2.5 kb of TSSb					p values: percentage of integrations +/- 2.5 kb of LADc					p values: percentage of integrations in SPADsd					p values: average number of genes (+/- 500 kb of integration site)
Virusa	WT	N74D	A77V		Virus	WT	N74D	A77V		Virus	WT	N74D	A77V		Virus	WT	N74D	A77V		Virus	WT	N74D	A77V
WT					WT					WT					WT					WT
N74D	<1E-300				N74D	<1E-300				N74D	<1E-300				N74D	<1E-300				N74D	<1E-300
A77V	<1E-300	0.529043			A77V	<1E-300	0.000506256			A77V	<1E-300	5.2489e-65			A77V	<1E-300	3.22366e-218			A77V	<1E-300	2.29081e-225
RIC	<1E-300	<1E-300	<1E-300		RIC	4.59314e-130	1.16201e-19	1.852e-10		RIC	<1E-300	2.74463e-19	2.6771e-88		RIC	<1E-300	1.54759e-48	3.65806e-252		RIC	<1E-300	<1E-300	<1E-300
aWild type (WT) HIV-1 or indicated capsid mutant; RIC, random integration control
bTSS, transcriptional start site
cLAD, lamina-associated domain
dSPADs, speckle-associated domains
