# Supplementary material for: CPSF6-Dependent Targeting of Speckle-Associated Domains Distinguishes Primate from Nonprimate Lentiviral Integration
Source: mBio. 2020 Sep 29;11(5):e02254-20. doi: 10.1128/mBio.02254-20 (PMC7527728; doi:10.1128/mBio.02254-20)
Supplement: TABLE S2 [file mBio.02254-20-st002.xlsx]

## Sheet: Table S2-oligos
TABLE S2 Retroviral vector and oligonucleotide reagents
Oligo name	Sequence (5'-3')a	Purpose	Reference
AE6395	TACGATGCGGTAACTGC-NH2	Linker short strand	This paper
AE6396	GTATCTCAACAAGCAGCTTGAGGCAGTTACCGCATCG	Linker long strand	This paper
AE6397	CAAGCAGAAGACGGCATACGAGATCGGTCTCGGCATTCCTGCTGAACCGCTCTTCCGATCTGTATCTCAACAAGCAGCTTGAG	Linker integration site sequencing primer	This paper
AE6398	TACTAGTACGGAGTCGC-NH2	Linker short strand	This paper
AE6399	GCCATGGAATATGCAATCTGACGCGACTCCGTACTAG	Linker long strand	This paper
AE6400	CAAGCAGAAGACGGCATACGAGATCGGTCTCGGCATTCCTGCTGAACCGCTCTTCCGATCTGCCATGGAATATGCAATCTGAC	Linker integration site sequencing primer	This paper
AE6401	TACGGTGAGCGCATATC-NH2	Linker short strand	This paper
AE6402	CAACTTGCGTGCAATTAACGAGGATATGCGCTCACCG	Linker long strand	This paper
AE6403	CAAGCAGAAGACGGCATACGAGATCGGTCTCGGCATTCCTGCTGAACCGCTCTTCCGATCTCAACTTGCGTGCAATTAACGAG	Linker integration site sequencing primer	This paper
AE6450	TACTGATACCGGCGTAG-NH2	Linker short strand	This paper
AE6451	GAGCCTACGTTACGCAATATAGCTACGCCGGTATCAG	Linker long strand	This paper
AE6452	CAAGCAGAAGACGGCATACGAGATCGGTCTCGGCATTCCTGCTGAACCGCTCTTCCGATCTGAGCCTACGTTACGCAATATAG	Linker integration site sequencing primer	This paper
AE6453	TAGTCTGAGCGCAACTG-NH2	Linker short strand	This paper
AE6454	CACGGATAGTCTGAACGATATCCAGTTGCGCTCAGAC	Linker long strand	This paper
AE6455	CAAGCAGAAGACGGCATACGAGATCGGTCTCGGCATTCCTGCTGAACCGCTCTTCCGATCTCACGGATAGTCTGAACGATATC	Linker integration site sequencing primer	This paper
AE5316	TGTGACTCTGGTAACTAGAGATCCCTC	HIV-1 first round integration site primer	17
AE6494	AATGATACGGCGACCACCGAGATCTACACTCTTTCCCTACACGACGCTCTTCCGATCTGTGGCCGAGATCCCTCAGACCCTTTTAGTCAG	HIV-1 second round U5 index primer	17
AE6495	AATGATACGGCGACCACCGAGATCTACACTCTTTCCCTACACGACGCTCTTCCGATCTGTTTCGGAGATCCCTCAGACCCTTTTAGTCAG	HIV-1 second round U5 index primer	17
AE6496	AATGATACGGCGACCACCGAGATCTACACTCTTTCCCTACACGACGCTCTTCCGATCTCGTACGGAGATCCCTCAGACCCTTTTAGTCAG	HIV-1 second round U5 index primer	17
AE6497	AATGATACGGCGACCACCGAGATCTACACTCTTTCCCTACACGACGCTCTTCCGATCTGAGTGGGAGATCCCTCAGACCCTTTTAGTCAG	HIV-1 second round U5 index primer	17
AE6624	CCTTGGGAGGGTCTCCTCTGAGT	MLV first round integration site primer	17
AE6999	AATGATACGGCGACCACCGAGATCTACACTCTTTCCCTACACGACGCTCTTCCGATCTACTTGATGACTACCCGTCAGCGGGGGTC	MLV second round U5 index primer	This paper
AE7000	AATGATACGGCGACCACCGAGATCTACACTCTTTCCCTACACGACGCTCTTCCGATCTGATCAGTGACTACCCGTCAGCGGGGGTC	MLV second round U5 index primer	This paper
AE7152	AATGATACGGCGACCACCGAGATCTACACTCTTTCCCTACACGACGCTCTTCCGATCTGGCTACTGACTACCCGTCAGCGGGGGTC	MLV second round U5 index primer	This paper
AE7153	AATGATACGGCGACCACCGAGATCTACACTCTTTCCCTACACGACGCTCTTCCGATCTTAGCTTTGACTACCCGTCAGCGGGGGTC	MLV second round U5 index primer	This paper
AE7069	CGAACCCACAACTCCGTC	BIV first round integration site primer	This paper
AE7070	AATGATACGGCGACCACCGAGATCTACACTCTTTCCCTACACGACGCTCTTCCGATCTCGATGTCTGAGCTCACAGCTCGCG	BIV second round U5 index primer	This paper
AE7071	AATGATACGGCGACCACCGAGATCTACACTCTTTCCCTACACGACGCTCTTCCGATCTTGACCACTGAGCTCACAGCTCGCG	BIV second round U5 index primer	This paper
AE7072	AATGATACGGCGACCACCGAGATCTACACTCTTTCCCTACACGACGCTCTTCCGATCTACAGTGCTGAGCTCACAGCTCGCG	BIV second round U5 index primer	This paper
AE7073	AATGATACGGCGACCACCGAGATCTACACTCTTTCCCTACACGACGCTCTTCCGATCTGCCAATCTGAGCTCACAGCTCGCG	BIV second round U5 index primer	This paper
AE7074	TGAACCCTGTCGAGTATCTGTGTAATC	FIV first round integration site primer	This paper
AE7075	AATGATACGGCGACCACCGAGATCTACACTCTTTCCCTACACGACGCTCTTCCGATCTCAGATCTACCTGTGAGGTCTCGGAATCCG	FIV second round U5 index primer	This paper
AE7076	AATGATACGGCGACCACCGAGATCTACACTCTTTCCCTACACGACGCTCTTCCGATCTCTTGTATACCTGTGAGGTCTCGGAATCCG	FIV second round U5 index primer	This paper
AE7077	AATGATACGGCGACCACCGAGATCTACACTCTTTCCCTACACGACGCTCTTCCGATCTAGTCAATACCTGTGAGGTCTCGGAATCCG	FIV second round U5 index primer	This paper
AE7078	AATGATACGGCGACCACCGAGATCTACACTCTTTCCCTACACGACGCTCTTCCGATCTAGTTCCTACCTGTGAGGTCTCGGAATCCG	FIV second round U5 index primer	This paper
AE7079	GGTCTGAGTCCCTTCTCTGC	EIAV first round integration site primer	This paper
AE7080	AATGATACGGCGACCACCGAGATCTACACTCTTTCCCTACACGACGCTCTTCCGATCTATGTCACTACTCAGTCCCTGTCTCTAGTTTGTC	EIAV second round U5 index primer	This paper
AE7081	AATGATACGGCGACCACCGAGATCTACACTCTTTCCCTACACGACGCTCTTCCGATCTCCGTCCCTACTCAGTCCCTGTCTCTAGTTTGTC	EIAV second round U5 index primer	This paper
AE7082	AATGATACGGCGACCACCGAGATCTACACTCTTTCCCTACACGACGCTCTTCCGATCTGTCCGCCTACTCAGTCCCTGTCTCTAGTTTGTC	EIAV second round U5 index primer	This paper
AE7083	AATGATACGGCGACCACCGAGATCTACACTCTTTCCCTACACGACGCTCTTCCGATCTGTGAAACTACTCAGTCCCTGTCTCTAGTTTGTC	EIAV second round U5 index primer	This paper
AE7303	GTCATTCGGTGTTCACCTGAGTAACAAGACC	HIV-2 first round integration site primer	This paper
AE7299	AATGATACGGCGACCACCGAGATCTACACTCTTTCCCTACACGACGCTCTTCCGATCTATCACGACCCTTCTTGCTTTGGGAAACCGAG	HIV-2 second round U5 index primer	This paper
AE7300	AATGATACGGCGACCACCGAGATCTACACTCTTTCCCTACACGACGCTCTTCCGATCTTTAGGCACCCTTCTTGCTTTGGGAAACCGAG	HIV-2 second round U5 index primer	This paper
AE7301	AATGATACGGCGACCACCGAGATCTACACTCTTTCCCTACACGACGCTCTTCCGATCTGTGGCCACCCTTCTTGCTTTGGGAAACCGAG	HIV-2 second round U5 index primer	This paper
AE7302	AATGATACGGCGACCACCGAGATCTACACTCTTTCCCTACACGACGCTCTTCCGATCTGTTTCGACCCTTCTTGCTTTGGGAAACCGAG	HIV-2 second round U5 index primer	This paper
AE7354	ATAAGAATGCGGCCGCTTACACGGCGATCTTTCCGCCCT	pEIAV-Luc NotI (underlined)	This paper
AE7357	GGGTACCGCCACCATGGAAGACGCCAAAAACAT	pEIAV-Luc Acc65I (underlined)	This paper
AE7572	CGCATATGCCAGCTATCACTACTCAAG	BIV capsid NTD NdeI (underlined)	This paper
AE7573	CGGATCCTGGGGTAGCATGTTTTGCCTG	BIV capsid NTD BamHI (underlined)	This paper
AE7575	TCCTGCTCAACTTCCTGTCGA	Taq-PERT forward primer for MS2	80
AE7576	CACAGGTCAAACCTCCTAGGAATG	Taq-PERT reverse primer for MS2	80
AE7577	6[FAM]CGAGACGCTACCATGGCTATCGCTGTAG[TAMsp]	Taq-PERT probe for MS2	80
AE7920	AGCGCTACCGGACTCAGATCCCACTAATTCATTATACTTAGCCTG	PSIP1 amplification	This paper
AE7921	GGTACCGTCGACTGCAGCCTGACTAACTTTGAATCGCCG	PSIP1 amplification	This paper
AE7042	GTGAACCGTCAGATCCGCTA	Sequencing PSIP1 loci from pIRES2-eGFP	This paper
AE7236	AATGAGGAAGTTGCAGAATGGGATAGAGTGC	pNLX.Luc.R-.△AvrII A77V forward primer	This paper
AE7237	CCATTCTGCAACTTCCTCATTGATGGTCTCTTTTAACATTTG	pNLX.Luc.R-.△AvrII A77V reverse primer	This paper
aLM-PCR linker-specific and second round U5 primers contain DNA-clustering adapter sequences color coded as follows: red, unique barcode; green, Illumina sequencing primer binding sites; blue, adapter sequences for Illumina clustering.

## Sheet: Table S2-vectors
TABLE S2 Retroviral vector and oligonucleotide reagents
Virus	Plasmid namea	Promoter for reporter gene expression	Reference; notes
HIV-1 GFP	pNLENG1-ES-IRES	Viral long terminal repeat (LTR)	68
HIV-2 GFP	pHIV2-GFP	Cytomegalovirus (CMV) immediate early	69
SIVagmSab-GFP	pSIVagmSab-GFP	LTR	70
SIVagmTan-GFP	pSIVagmTan-GFP	LTR	70
SIVmac-GFP	pSIVmac239DnefDenvEGFP	LTR	71
BIV-GFP	pBH2	CMV	72
EIAV-GFP	pEIAV-GFP	CMV	73
FIV-GFP	pGINSIN	CMV	74
MLV-GFP	pFB-hrGFP	LTR	75
HIV-Luc	pHI-Luc	LTR	76
HIV-Luc	pNLX.Luc.R-DAvrll	LTR	77; for capsid mutant viruses
HIV-Luc	pNLX.Luc.R-U3-tag	LTR	66; for Fig. S3E experiment
EIAV-Luc	pEIAV-Luc	CMV	This paper
FIV-Luc	pFIVluc	CMV	79
MLV-Luc	pFB-Luc	LTR	13
SIVmac-Luc	pSIVmac-luc-E−	LTR	78
aTransfer vectors that undergo reverse transcription after infection. Packaging vectors used with some of these constructs are not shown.
